# Supplementary material for: Lower mutant-allele tumor heterogeneity is a biomarker in FGFR3-mutant bladder cancer for better prognosis
Source: World J Surg Oncol. 2020 Nov 26;18:310. doi: 10.1186/s12957-020-02084-3 (PMC7694425; doi:10.1186/s12957-020-02084-3)
Supplement: Supplementary file 1 — Additional file 1:Table S1 The top 50 mutated genes in BLCA. [file 12957_2020_2084_MOESM1_ESM.xlsx]

## Sheet: Sheet1
Table S1 The top 50 mutated genes in BLCA
Hugo Symbol	Frame Shift Del	Frame Shift Ins	In Frame Del	In Frame Ins	Missense Mutation	Nonsense Mutation	Nonstop Mutation	Splice Site	Transla-tion Start Site	mutation rate
TP53	18	7	1	0	151	39	0	5	0	0.470874
TTN	4	2	0	1	307	29	0	5	0	0.451456
KMT2D	25	10	1	0	53	59	0	12	0	0.291262
MUC16	1	1	0	1	151	22	0	3	0	0.276699
KDM6A	25	15	0	1	24	37	0	12	0	0.259709
ARID1A	21	11	1	0	35	48	0	5	0	0.242718
PIK3CA	0	0	0	0	95	0	0	0	0	0.213592
SYNE1	0	1	0	2	87	11	0	1	0	0.196602
RB1	10	10	1	0	8	37	0	17	0	0.182039
RYR2	0	0	0	0	63	13	0	1	0	0.17233
KMT2C	12	3	0	0	50	25	0	5	0	0.169903
HMCN1	2	0	0	0	64	6	0	5	0	0.169903
EP300	5	3	1	0	40	21	0	3	0	0.15534
MACF1	1	1	0	1	70	7	0	1	0	0.152913
FLG	0	0	0	0	64	4	0	0	0	0.150485
FAT4	3	0	0	0	54	13	0	0	0	0.145631
FGFR3	2	0	0	0	60	1	0	0	0	0.135922
STAG2	11	4	1	0	15	25	0	4	0	0.135922
CSMD3	0	0	0	0	59	6	0	1	0	0.131068
ELF3	7	15	1	1	33	4	0	5	0	0.126214
ATM	0	1	1	0	44	12	0	5	0	0.126214
CUBN	2	0	0	0	47	4	0	1	0	0.123786
CREBBP	3	2	0	1	24	19	0	4	0	0.121359
NEB	1	0	0	0	45	6	0	1	0	0.121359
DNAH5	1	0	1	0	53	3	0	1	0	0.118932
ZFHX4	1	1	0	1	51	3	0	0	0	0.118932
XIRP2	2	1	0	0	48	5	0	0	0	0.118932
AHNAK2	1	0	0	0	50	2	0	0	0	0.116505
OBSCN	1	1	0	0	49	2	0	0	0	0.116505
MUC17	1	1	0	0	51	6	0	0	0	0.114078
ERBB2	0	0	0	0	54	0	0	0	0	0.114078
DNAH11	0	2	0	0	44	4	0	1	0	0.114078
BIRC6	2	2	0	0	54	3	0	0	0	0.11165
SYNE2	0	0	1	0	48	6	0	1	0	0.11165
LRP1B	0	1	0	0	51	1	0	0	0	0.11165
AKAP9	1	2	0	0	49	2	0	1	0	0.109223
FAT1	7	4	0	0	28	16	0	2	0	0.106796
ANK2	0	3	0	0	44	2	0	1	0	0.106796
KMT2A	3	3	0	0	28	18	0	2	0	0.104369
RYR3	3	1	0	0	46	2	0	1	0	0.104369
FAT3	0	1	0	0	47	2	0	0	0	0.104369
RYR1	1	0	0	0	43	0	0	2	0	0.104369
PCLO	2	1	0	0	44	2	0	0	0	0.101942
SPTAN1	3	2	0	0	26	14	0	3	0	0.101942
ERBB3	0	0	1	0	45	0	0	0	0	0.101942
ADGRV1	1	0	0	0	42	4	0	1	0	0.0995146
AHNAK	2	0	0	0	50	3	0	0	0	0.0970874
LRP2	0	1	1	0	36	5	0	2	0	0.0970874
CDKN1A	16	16	0	0	5	7	0	0	0	0.0946602
DNAH7	0	0	0	1	40	1	0	0	0	0.0946602
